# Supplementary material for: The fecal microbiota of piglets during weaning transition and its association with piglet growth across various farm environments
Source: PLoS One. 2021 Apr 27;16(4):e0250655. doi: 10.1371/journal.pone.0250655 (PMC8078812; doi:10.1371/journal.pone.0250655)
Supplement: S1 Table — (XLSX) [file pone.0250655.s002.xlsx]

## Sheet: Suppl Table 1
	S1 Table. Detailed characterization of the farms, practices, and treatments during the study, and growth of animals involved in the study.
1 Presence in the herd of Actinobacillus pleuropneumoniae (Actino), Influenza (Infl), Porcine reproductive and respiratory syndrome (PRRS) virus, Lawsonia intracellularis (Law) and Streptococcus suis (Strepto). Farms were categorized as having a good (H+, ≤ 2 diseases) or bad (H-, > 2 diseases) health status.
2 Vaccination of the herd against Mycoplasma hyopneumoniae (Myco), porcine circovirus 2 (Circo), Actinobacillus pleuropneumoniae (Actino), Influenza (Infl), Porcine reproductive and respiratory syndrome (PRRS) virus, Lawsonia intracellularis (Law), parvovirus (Parvo), swine Erisypelas, colibacillosis (Colibac), and Clostridium.
3 feed distributed to sows during gestation and lactation and to piglets the first week after weaning was highly variable. The name of commercial feed is provided to illustrate this variability. For sows, some farms combined home-made feed with commercial feed.
4 Molecules with antimicrobial activities administered collectively between d27 (weaning day) and d35. Amox: amoxicillin, Apra: apramycine, Col: colistin, Doxy: doxycycline, Lynco: lincomycine, Trim: triméthoprime, Tula: tulathromycine, Spect: spectinomycine, Sulfa: sulfadiazine. Distribution in feed (f), water (w) or intramuscular injection (in).
5 Temperature and hygrometry were continuously recorded by sensors installed in the post-weaning rooms. Mean values for the d27-d35 period were calculated.
6 Number of days over the d27 to d48 period, when farmers recorded the presence of animals expressing digestive disorders in the post-weaning room where experimental animals were housed.
7d26-d48 ADG: average daily gain calculated between 26 and 48 days of age, d26-d48 relative ADG: d26-d48 ADG / d26 weight. Values correspond to the mean ± the standard error of the mean of the animals recruited in the study (n=18 per farm).
Farm	farm description					Sows				Piglets
	Number of sows and genetic	pigs /sow/year	Sow origin	Diseases1	Vaccinations2	floor during gestation	floor during lactation	feed during gestation3	feed during lactation3	Age when starting creep feed (days)	starter feed (1st week after weaning)3	weaner feed3	floor in post-weaning pen	allotment of experimental pigs post-weaning	Collective antimicrobial treatment 4	Mean room Tre post-weaning (°C)5	Mean room hygrometry post-weaning (%)5	Presence of soft feces in some pigs of the pen on d35	Days with reported diarrheas 6	Weaning weight (kg)7	d26-d48 ADG (g/d) 7	d26-d48 relative ADG (g/kg/d) 7
Farm 1	287	18.9	purchased	Actino, Infl, PRRSV	Myco, Rhinitis, PRRSV, Parvo, Erisypelas	slatted	slatted	Gesta Embryo	Lacta GP	7 (+ peat)	Prem Dieto	Acti Plus	slatted	1 pen of 70-90 pigs	Linco + Specti (feed)	22.3 (with a heated nest)	41.8	no	4	8.2 ± 0.4	265 ± 17	32 ± 2
Farm 2	158	18.39	self-renewal	Actino, Infl, PRRSV, Law	Myco, Circo, PRRSV, Parvo, Erisypelas, law, Infl, Colibac, actino	slatted	slatted	Gesta Fibre	Lacta Prolif	8	Premium	Acti Plus	slatted	6 pens of 11-16 pigs	-	27.5	63.3	yes	2	6.7 ± 0.4	208 ± 20	30 ± 3
Farm 3	356	22.49	self-renewal	Actino, Infl, PRRSV	Myco, Circo, Rhinitis, PRRSV, Parvo, Erisypelas, Infl	slatted	slatted	Gesta Embryo	Lacta Top	(peat at 4 days)	Prem Acti	Acti Plus	slatted	1 pen of 40 pigs	-	27.7	42	yes	3	7.4 ± 0.4	285 ± 17	38 ± 2
Farm 4	222	22.95	purchased	Actino, Infl, PRRSV, Strepto	Myco, Circo, Rhinitis, PRRSV, Parvo, Erisypelas	slatted	slatted	Gesta Embryo	Lacta GP	10	Prem Dieto	Acti Plus	slatted	1 pen of 30 pigs	Col + Doxy (feed)	27.1	52.7	no	1	8 .6 ± 0.3	295 ± 29	35 ± 4
Farm 5	110	19.51	purchased	Actino, PRRSV	Myco, Rhinitis, Parvo, Erisypelas, Colibac, clostridium	slatted	slatted	home-made	home-made	6	Prem Dieto	Acti plus	slatted	1 pen of 18 pigs	-	24.5	83.3	yes	2	7.1 ± 0.4	295 ± 17	42 ± 2
Farm 6	187	21.6	purchased	Actino, Law	Myco, Circo, Rhinitis, Parvo, Erisypelas	slatted	slatted	home-made	home-made	birth	Premium	home-made	slatted	1 pen of 50 pigs	-	28.3	61.1	no	11	7.9 ± 0.4	221 ± 22	29 ± 3
Farm 7	177	21.69	purchased	Law, Strepto	myco, Parvo, Erisypelas, Colibac	slatted	slatted	Gesta Plus	Lacta Plus	10	Prem Acti	Acti plus	slatted	1 pen of more than 50 pigs	-	27.3	62.5	yes	4	8.5 ± 0.2	232 ± 22	27 ± 2
Farm 8	131	21.14	self-renewal	Infl	Circo, Rhinitis, Parvo, Erisypelas	slatted	slatted	home-made	home-made	1	Prem Acti	home-made	slatted	1 pen of 22 pigs	Col (water)	27	57.6	no	NA	8.8 ± 0.2	357 ± 15	40 ± 1
Farm 9	186	26.64	purchased	Actino, Infl, Law	Circo, Rhinitis, Parvo, Erisypelas, Infl	slatted	slatted	Gesta Plus	Lacta Up	4	Prem Acti	Acti Plus	slatted	6 pens of 20 pigs	-	27.4	42.6	yes	3	7.7 ± 0.3	316 ± 15	42 ± 2
Farm 10	131	25.1	purchased	Actino, PRRSV, Law	Myco, Circo, Rhinitis, Parvo, Erisypelas, Colibac, Law	straw	slatted	home-made	home-made	8 (+peat)	Prem Dieto	home-made	straw	1 pen of 57 pigs	-	28	58	yes	9	8.3 ± 0.3	315 ± 22	38 ± 3
Farm 11	171	22.04	purchased	Actino, Infl, PRRSV, Strepto	Myco, Rhinitis, PRRSV, Parvo, Erisypelas, Colibac	slatted	slatted	Gesta Embryo	Lacta Top	3	Prem Acti	Acti Plus	slatted	1 pen of 28 pigs	-	28.1	50.7	no	NA	8.6 ± 0.4	337 ± 24	40 ± 2
Farm 12	106	23.51	purchased	Actino, PRRSV, Strepto	Myco, Circo, Rhinitis, PRRSV, Parvo, Erisypelas, Colibac, clostridium,, actino	slatted	slatted	Gesta Fibre	Lacta Plus	4	Prem Acti	Acti Tonic	slatted	3 pens of 30-40 pigs	Col + Amox (feed)	27.4	56.6	yes	4	8.0 ± 0.3	311 ± 11	40 ± 2
Farm 13	116	20.63	purchased	Actino	Myco, Circo, Rhinitis, PRRSV, Parvo, Erisypelas, Colibac, clostridium	slatted	slatted	home-made	home-made	4	Prem Dieto	Acti Plus	slatted	2 pens of 10-11 pigs	Tula (injection)	24.7	53.7	yes	1	8.3 ± 0.3	445 ± 28	53 ± 2
Farm 14	191	23.5	purchased	Infl	Myco, Circo, Rhinitis, Parvo, Erisypelas, Colibac, Law	slatted	slatted	home-made	Lacta Top	5	Prem Acti	Acti Plus	slatted	1 pen of 30 pigs	Col + Doxy (feed)	26.4	50.4	yes	1	8.7 ± 0.3	430 ± 24	49 ± 2
Farm 15	116	21.4	purchased	Law	Myco, Parvo, Erisypelas	slatted	slatted	Gesta Plus	Lacta Top	7 (+peat)	Premium	Acti Plus	slatted	1 pen of 18 pigs	Apra + Sulfa + Trim (feed)	26.2	44.9	yes	0	9.1 ± 0.4	352 ± 25	39 ± 2
Farm 16	189	22.8	self-renewal	Law	Myco, Circo, Rhinitis, Parvo, Erisypelas	slatted	slatted	home-made	Lacta Top	2	Prem Acti	Acti Plus	slatted	2 pens of 19-20 pigs	Col + Doxy (feed)	27.6	47.2	no	6	9.1 ± 0.4	385 ± 18	43 ± 2
