# Supplementary material for: The fecal microbiota of piglets during weaning transition and its association with piglet growth across various farm environments
Source: PLoS One. 2021 Apr 27;16(4):e0250655. doi: 10.1371/journal.pone.0250655 (PMC8078812; doi:10.1371/journal.pone.0250655)
Supplement: S3 Table — (XLSX) [file pone.0250655.s004.xlsx]

## Sheet: Suppl Table 3
	S3 Table: Influence of age on the number of differentially expressed OTUs per family and on the relative abundance of each family in piglet fecal samples
	OTUs were considered as influenced by age and farm according to the level of the FDR of their logFold Change ratio.
	Relative abundancies were calculated on row prefiltered data (no rarefaction nor TSS and CLR transformations).
	The comparison between the two ages was performe by a Wilcoxon test with BH correction for each phylum / family.
	The comparison between the 16 farms was performe by a Kruskal-Wallis test for each family.
Abundance		Nb OTUs			Relative abundancy of the families (%)			Age effect	Farm effect at d26	Farm effect at d35
rank	Family	in the dataset	æ at d35	ä at d35	d26 + d35	d26	d35	P- value	P- value	P- value
1	f__Ruminococcaceae	368	197	94	32.3156	32.943	31.014	0.148512	0.33111	0.00038
2	f__	201	93	47	15.3066	17.386	13.984	0.002	0.05341	0.00102
3	f__Prevotellaceae	126	2	117	12.6924	7.844	19.066	<0.001	0.62387	0.09971
4	f__Lachnospiraceae	178	60	91	12.2539	10.819	13.126	<0.001	0.22057	0.02608
5	f__Christensenellaceae	35	31	1	4.51181	5.546	3.631	<0.001	0.03643	0.01835
6	f__Bacteroidaceae	38	30	2	3.95155	5.333	2.066	<0.001	0.20549	0.0559
7	f__S24-7	34	11	16	2.56153	2.08	2.462	<0.001	0.20461	0.00148
8	f__Enterobacteriaceae	4	3		2.41193	2.994	1.743	<0.001	0.05248	3e-05
9	f__Clostridiaceae	21	10	8	1.91611	1.972	1.468	<0.001	0.05501	0.00014
10	f__Spirochaetaceae	27	7	12	1.74165	1.864	1.761	0.0712201	0.30237	3e-05
11	f__[Paraprevotellaceae]	27	3	20	1.42723	1.086	2.158	<0.001	0.53626	0.00025
12	f__Porphyromonadaceae	20	12	1	1.40486	1.809	0.869	<0.001	0.14012	9e-05
13	f__Fusobacteriaceae	6	6		1.33797	2.051	0.787	<0.001	0.50101	0.21816
14	f__Lactobacillaceae	10	7	1	0.956328	0.978	0.749	0.0119442	0.0316	0.00069
15	f__Campylobacteraceae	7	2	4	0.940878	0.812	1.11	0.100664	0.04159	0.04036
16	f__Succinivibrionaceae	10	1	7	0.765143	0.598	1.12	0.00710683	0.777	4e-05
17	f__p-2534-18B5	1	1		0.637411	0.904	0.555	<0.001	0.65503	0.00031
18	f__Erysipelotrichaceae	9	5	1	0.502125	0.448	0.358	0.476646	0.15899	0.2555
19	f__Desulfovibrionaceae	6	6		0.408162	0.482	0.265	<0.001	0.25588	0.29192
20	f__RF16	5	1	1	0.351842	0.286	0.391	0.148512	0.09195	0.00994
21	f__[Odoribacteraceae]	7	7		0.299316	0.416	0.143	<0.001	0.29888	0.45984
22	f__Veillonellaceae	7		7	0.231389	0.113	0.308	<0.001	0.48792	0.02737
23	f__Alcaligenaceae	6	3	1	0.192984	0.184	0.147	0.0648084	0.40137	0.17911
24	f__Helicobacteraceae	2	1		0.182592	0.167	0.163	0.0944232	0.386	1e-05
25	f__[Mogibacteriaceae]	5	4		0.144479	0.159	0.101	<0.001	0.01201	0.13543
26	f__Peptostreptococcaceae	2		2	0.11439	0.071	0.142	<0.001	0.0629	0.00704
27	f__Enterococcaceae	2	2		0.110029	0.121	0.009	<0.001	0.36294	0.16607
28	f__Streptococcaceae	2	1	1	0.102247	0.174	0.065	0.111433	0.00069	0.00014
29	f__BS11	1	1		0.0706019	0.075	0.06	0.418558	0.27084	0.16582
30	f__Peptococcaceae	2	1		0.0525745	0.054	0.027	0.0364519	0.02021	0.02483
31	f__Rikenellaceae	2	2		0.0456845	0.085	0.016	0.0316693	0.42054	0.26245
32	f__Pasteurellaceae	4	2	2	0.0277868	0.055	0.045	<0.001	0.63883	0.16291
33	f__Turicibacteraceae	1	1		0.0193892	0.014	0.01	<0.001	0.26238	0.00577
34	f__Oxalobacteraceae	1	1		0.0115103	0.005	0.006	0.0140323	0.52232	0.01909
	Total	1176	513	436	100	100	100
