# Supplementary material for: The fecal microbiota of piglets during weaning transition and its association with piglet growth across various farm environments
Source: PLoS One. 2021 Apr 27;16(4):e0250655. doi: 10.1371/journal.pone.0250655 (PMC8078812; doi:10.1371/journal.pone.0250655)
Supplement: S4 Table — (XLSX) [file pone.0250655.s005.xlsx]

## Sheet: Suppl Table 4
	S4 Table: Influence of farm on the relative abundance of each family in fecal samples of piglets.
	Relative abundancies were calculated on row prefiltered data (no rarefaction nor TSS and CLR transformations).
	The comparison between the 16 farms was performe by a Kruskal-Wallis test for each family.
			Nb of farms where						Relative abundancy of the families (%)									Relative abundancy of the families (%)										Relative abundancy of the families (%)
	Farm effect at d26	Farm effect at d35	relative abundance		Farm 1		Farm 10		Farm 11		Farm 12		Farm 13	Farm 14		Farm 15		Farm 16		Farm 2		Farm 3		Farm 4		Farm 5		Farm 6		Farm 7		Farm 8	Farm 9
Family	P- value	P- value	æ at d35	ä at d35	d26	d35	d26	d35	d26	d35	d26	d35	d35	d26	d35	d26	d35	d26	d35	d26	d35	d26	d35	d26	d35	d26	d35	d26	d35	d26	d35	d26	d26	d35
f__Ruminococcaceae	0.33111	0.00038	7	7	32.304	34.0145	34.0296	28.8429	33.3033	30.4486	31.5909	23.22	25.0572	30.4612	33.1941	35.9008	40.2484	33.7865	36.1051	30.7276	31.1813	38.8606	30.5845	32.1426	32.7791	31.7143	30.385	38.3266	31.6293	27.662	28.2867	26.2696	33.9167	25.8389
f__Prevotellaceae	0.62387	0.09971	0	14	11.3856	15.0757	9.39412	18.579	6.01165	8.75166	10.8753	29.9812	24.1092	6.49796	20.2678	9.74106	17.7259	4.22203	19.3188	5.14923	15.1492	5.24575	13.3058	3.67139	24.3257	9.92971	25.2991	6.13921	18.5694	8.31469	16.9492	12.8556	7.65651	19.3047
f__Lachnospiraceae	0.22057	0.02608	2	12	12.0161	16.8292	10.7936	12.2951	9.00299	9.90895	9.98515	9.88113	15.1397	10.9867	11.1852	10.7279	13.3571	12.5771	14.4635	8.11441	11.8942	8.52355	14.2705	13.2351	12.0425	11.8574	16.3139	9.47223	15.3176	12.0934	12.9802	11.1837	10.1685	10.9721
f__Christensenellaceae	0.03643	0.01835	12	2	3.6796	1.67301	2.43663	2.11855	10.5533	5.29821	6.3199	4.77945	2.76128	7.22876	4.37981	5.66091	1.50679	7.81374	2.76872	4.53895	5.16098	3.54515	2.39135	5.32786	3.2323	4.24897	3.27625	4.4633	3.57314	3.85063	1.97207	8.97111	7.40056	8.23389
f__Bacteroidaceae	0.20549	0.0559	14	0	5.7221	1.22511	5.33411	3.30495	2.36112	1.90356	2.9617	0.43515	1.65349	10.0039	1.82429	4.31056	3.23641	3.71156	0.987966	4.95584	3.73869	4.94491	1.0176	8.02702	4.57584	5.59776	0.274137	4.14598	3.28861	9.68105	3.2043	2.87598	6.93357	0.638122
f__S24-7	0.20461	0.00148	6	8	2.07834	1.99824	2.2678	1.41732	1.41472	3.20512	1.62701	3.99718	1.58696	1.8516	3.52721	2.3019	1.70619	1.38146	2.85039	3.54207	2.76247	4.05027	2.5992	0.741647	1.01707	1.99735	2.06046	2.33054	2.03037	0.828865	3.83643	2.33505	2.47212	2.96274
f__Enterobacteriaceae	0.05248	3e-05	12	2	1.46731	1.09005	3.36411	1.55965	4.06998	0.476063	1.36837	0.0206272	4.42848	3.11703	1.41481	1.45325	2.01873	0.728408	0.0832487	4.04957	1.16693	1.39033	0.703901	7.46712	1.06659	3.27264	0.320021	3.40739	1.02808	6.49617	6.00698	1.47006	2.26292	4.99945
f__Clostridiaceae	0.05501	0.00014	13	1	2.11062	1.65114	1.84301	1.59198	2.17089	1.4644	1.38388	0.446001	1.99196	1.75774	1.11831	1.89938	1.24325	3.43901	1.15659	1.95873	1.94031	1.51094	1.21136	2.05993	0.789436	1.8114	0.827885	3.23913	2.03204	1.0487	2.56622	1.39871	2.00405	1.75704
f__Spirochaetaceae	0.30237	3e-05	7	7	0.990821	1.22364	1.04983	1.48271	1.70229	3.6365	3.64937	1.86234	1.96086	0.906057	1.13299	2.025	0.916125	2.52551	2.39962	2.24299	3.12712	1.02295	1.83978	0.565504	0.211717	1.98444	1.60932	1.89278	1.23046	3.49008	1.15349	0.777918	1.12354	2.85687
f__Porphyromonadaceae	0.14012	9e-05	12	2	1.0202	1.15753	1.64529	1.41833	1.09458	0.85447	0.723519	1.02741	0.497059	2.1005	1.19763	2.28623	0.537953	2.00624	0.487715	1.61541	1.09657	2.51453	0.507194	2.52765	2.27155	3.12746	0.125981	2.00587	1.11338	1.68728	0.49935	0.567234	2.3855	0.476063
f__Fusobacteriaceae	0.50101	0.21816	12	2	4.73147	0.0403269	5.63645	0.208456	0.566551	0.151412	0.851869	0.102362	1.56356	0.590938	1.93391	2.32323	1.61684	0.161973	0.00675738	1.48655	0.423487	3.31295	1.76435	0.0104809	3.37214	1.20536	0.024556	3.60419	0.0461025	2.5971	0.613392	3.39135	0.372577	0.0730684
f__Lactobacillaceae	0.0316	0.00069	9	5	0.913905	0.333657	1.76484	0.537671	0.1885	0.356039	1.32001	0.193213	0.53386	1.05433	0.719491	0.741801	0.597819	1.33044	1.33367	0.884392	1.19696	0.583778	1.63165	1.85619	1.21663	1.05	0.536673	0.975091	0.60814	1.18581	0.730831	0.234002	0.586578	0.67181
f__Campylobacteraceae	0.04159	0.04036	4	10	1.25037	1.1011	1.91667	0.967596	0.534654	1.22799	0.279021	2.40597	0.514605	0.514734	0.729123	0.828323	1.13713	0.369552	1.23665	0.707967	1.84239	0.700179	1.02251	0.294552	0.796001	1.42522	0.275814	0.949374	0.590559	1.10541	1.44471	0.688073	0.320589	1.77894
f__Succinivibrionaceae	0.777	4e-05	12	2	0.55545	1.64215	0.476501	7.9962	0.766731	0.29004	1.2433	0.320356	1.01976	0.208859	0.236914	0.138658	0.333551	0.976307	0.238998	0.0588166	0.374234	0.0837032	0.402057	0.235724	0.0220389	0.267591	1.35999	0.268847	0.169418	0.53759	1.89939	3.66894	0.429097	0.685339
f__p-2534-18B5	0.65503	0.00031	12	2	0.63131	0.195614	0.944412	0.26436	0.587455	3.29735	0.906482	0.512753	0.148056	0.793997	0.257993	1.63328	0.3248	0.993662	0.238622	0.374	0.592646	1.67157	0.922044	0.623725	0.2962	0.478365	0.210379	0.874599	0.377835	0.739406	0.594474	1.54065	1.00416	0.436189
f__Erysipelotrichaceae	0.15899	0.2555	7	7	0.625681	1.75962	0.16723	0.272496	0.270071	0.228332	0.226006	0.228689	0.214149	0.622555	0.266194	0.660348	0.231178	0.492709	0.142746	0.825056	0.182491	0.386707	0.865041	0.177954	0.215602	0.229439	0.365813	0.711475	0.258612	0.401258	0.125158	1.13325	0.139501	0.159874
f__Desulfovibrionaceae	0.25588	0.29192	14	0	0.313331	0.22644	0.291506	0.198345	0.507272	0.352205	0.360644	0.244899	0.274706	0.534004	0.360503	0.458052	0.209984	0.541936	0.179285	0.526454	0.390189	0.739416	0.366036	0.370238	0.211179	0.60369	0.184225	0.522821	0.230839	0.463204	0.403338	0.361051	0.435563	0.232304
f__RF16	0.09195	0.00994	5	9	0.147958	0.223918	0.368474	0.218142	0.715925	0.349981	0.0892758	0.930012	0.190078	0.331925	0.614087	0.127664	0.227431	0.758389	0.628428	0.265399	0.411412	0.0122906	0.67848	0.0603157	0.078606	0.342023	0.22048	0.147401	0.346614	0.786886	0.321967	0.0547058	0.211973	0.54642
f__Veillonellaceae	0.48792	0.02737	1	13	0.15455	0.154083	0.051908	0.407915	0.0439458	0.118593	0.0363081	0.462424	0.159385	0.0753663	0.377962	0.0829261	0.149716	0.148711	0.174222	0.0425456	0.16456	0.027409	0.21937	0.035024	0.116244	0.143779	0.367875	0.0468464	1.33758	0.0808907	0.423465	0.955907	0.0366333	0.221988
f__Alcaligenaceae	0.40137	0.17911	10	4	0.175831	0.148256	0.16316	0.117854	0.191159	0.111861	0.108202	0.0586865	0.120788	0.0806662	0.187942	0.166451	0.20626	0.274213	0.0730401	0.238292	0.093771	0.194209	0.147388	0.151367	0.120029	0.184229	0.239463	0.279965	0.231994	0.210551	0.302254	0.164197	0.16869	0.156121
f__Helicobacteraceae	0.386	1e-05	7	7	0.104748	0.515114	0.1387	0.262576	0.213218	0.29018	0.186627	0.0141	0.0895235	0.0800913	0.104253	0.148252	0.14877	0.163376	0.0500972	0.172785	0.12528	0.206851	0.474871	0.0688853	0.0673545	0.111483	0.052137	0.202852	0.0536944	0.112007	0.158982	0.395567	0.219186	0.145647
f__Peptostreptococcaceae	0.0629	0.00704	2	14	0.0771866	0.0960835	0.103033	0.210971	0.0493717	0.0864993	0.0566579	0.0690118	0.158993	0.0696486	0.0648737	0.0805921	0.22401	0.160441	0.215208	0.0530124	0.177394	0.0681339	0.128208	0.0262549	0.329907	0.0672947	0.174268	0.0677797	0.106997	0.156333	0.0646755	0.0316397	0.0245363	0.0595308
f__Enterococcaceae	0.36294	0.16607	11	3	0.0103277	0.0436528	0.00962246	0.0100605	0.135549	0.00171689	0.0043081	0.00325972	0.0112613	0.104235	0	0.332001	0.0250996	0.0103203	0.00151594	0.154934	0.0427326	0.00574556	0.0102724	0.267109	0.0119125	0.160001	0.00346132	0.032638	0.00942073	0.516219	0.00207555	0.00745768	0.0204998	0.000948116
f__Streptococcaceae	0.00069	0.00014	10	4	0.0886785	0.0459988	0.0104454	0.019948	0.0111883	0.00358283	0.00107505	0.000887639	0.67126	0.0718711	0.00165972	0.000686806	0.018746	0.00486472	0.00996388	0.0114509	0.0825353	0.00459876	0.00163253	1.39805	0.0411243	0.252569	0.00313601	0.0760137	0.0555568	0.64793	0.00814996	0.00191444	0.0761572	0.0180279
f__BS11	0.27084	0.16582	8	6	0.0557511	0.134433	0.0797424	0.109027	0.0124184	0.00279765	0.0272386	0.0308277	0.0414541	0.227414	0.0371373	0.177411	0.0289189	0.13405	0.0091738	0.374221	0.0947807	0.00905983	0.00679749	0.0289049	0.0205802	0.017821	0.0170906	0.00974779	0.0100838	0.0372893	0.0821865	0.0489413	0.029215	0.26252
f__Peptococcaceae	0.02021	0.02483	11	3	0.0314994	0.0281392	0.0517147	0.0356924	0.0901642	0.0332168	0.0553734	0.0239827	0.0294548	0.0485887	0.0335246	0.0437243	0.00989093	0.0773396	0.0397514	0.0493113	0.0146059	0.0479825	0.0709005	0.114221	0.0282182	0.0320113	0.0399773	0.124589	0.0347882	0.0294427	0.0452479	0.0299401	0.038231	0.0349656
f__Rikenellaceae	0.42054	0.26245	11	3	0.0439057	0.0129395	0.0283051	0.0341052	0.0996183	0.0280326	0.0189991	0.000682221	0.0112489	0.0265972	0.00566525	0.0177703	0.0105646	0.0261915	0.0193221	0.0574964	0.0248314	0.623254	0.0115801	0.000494943	0.00817638	0.0542731	0.0939397	0.0510051	0.00180803	0.0768652	0.00380045	0.0329756	0.0813023	0.00981494
f__Pasteurellaceae	0.63883	0.16291	11	3	0.0985668	0.00543771	0.0357619	0.00222573	0.0272461	0.0049788	0.0603257	0.00021164	0.44271	0.0796864	0.00175809	0.0301237	0.0173934	0.00760814	0.000122761	0.0314079	0.0411655	0.057249	0.0226518	0.0355684	0.0192501	0.0174527	0.00213604	0.00606941	0.026929	0.242332	0.071656	0.148587	0.013237	0.0173326
f__Turicibacteraceae	0.26238	0.00577	13	1	0.0179144	0.0159062	0.021701	0.00694346	0.0166456	0.0100075	0.00945217	0	0.0178144	0.0204096	0.005127	0.011966	0.0105679	0.044695	0.0144299	0.045921	0.019818	0.0105108	0.015948	0.0266085	0.00472911	0.0225529	0.00754537	0.0287309	0.0170515	0.0203772	0.0179422	0.0261915	0.0243446	0.0176612
f__Oxalobacteraceae	0.52232	0.01909	10	4	0.0139455	0.0245981	0.010887	0.0027313	0.0168608	0.0264688	0.00879729	0.00755088	0.0158499	0.00458301	0.0117932	0.0121974	0.00537483	0.0153217	0.00644517	0.0164219	0.00790717	0.00962392	0.00868817	0.0156158	0.00527982	0.0195793	0.0097405	0.015319	0.0122908	0.00599708	0.00592817	0.0060485	0.0136643	0.0141489
