# Supplementary material for: The fecal microbiota of piglets during weaning transition and its association with piglet growth across various farm environments
Source: PLoS One. 2021 Apr 27;16(4):e0250655. doi: 10.1371/journal.pone.0250655 (PMC8078812; doi:10.1371/journal.pone.0250655)
Supplement: S5 Table — (XLSX) [file pone.0250655.s006.xlsx]

## Sheet: Add file 6
	S5 Table. Variation of microbiota composition 2 days before and 5 days after weaning between animals displayiong a high or low relative ADG after weaning
	OTUs used to build this table were considered as influenced by rADG class according to the level of the FDR of their logFold Change ratio.
	The relative abundances of families between rADG+ and rADG- classes are compared by a Wilcoxon test with BH correction.
		Nb OTU	Nb OTU at d26		Relative abundance at d26		Wilcoxon	Wilcoxon BH	Nb OTU at d33		Relative abundace at d33		Wilcoxon	Wilcoxon BH
Family	Genus	in dataset	æ in rADG-	ä in rADG-	rADGintra+ T0	rADGintra- T0	P- value	P- value	æ in rADG-	ä in rADG-	rADGintra+ T1	rADGintra- T1	P- value	P- value
f__[Mogibacteriaceae]		5	1	1	0.00145423	0.00176267	0.777516	0.843531		2	0.00082928	0.00130557	0.0178372	0.116636
f__[Odoribacteraceae]		7			0.0040682	0.00427197	0.639349	0.797155	1	1	0.00129905	0.00132008	0.0143603	0.100124
f__[Paraprevotellaceae]		27	4	3	0.0107186	0.0113193	0.909276	0.920222	4	3	0.0211841	0.0205308	0.239971	0.771775
f__Alcaligenaceae		6	2	1	0.00187966	0.00192895	0.472724	0.768819	1	2	0.00158066	0.0016468	0.883716	0.895123
f__Bacteroidaceae		38	11	2	0.0576748	0.0469534	0.538536	0.774181	3	13	0.0168988	0.0247913	0.391129	0.771775
f__BS11		1		1	0.000500463	0.00109939	0.388492	0.655093		1	0.000237458	0.000538082	0.0642609	0.365387
f__Campylobacteraceae		7		2	0.00576252	0.0108167	0.212856	0.512592		3	0.00920668	0.0122802	0.00252614	0.0223554
f__Christensenellaceae		35	3	16	0.0587738	0.0605985	0.303627	0.550646	2	12	0.0309365	0.0407376	0.0148867	0.100124
f__Clostridiaceae		21	2	6	0.0181547	0.02018	0.34497	0.599748	2	9	0.0129036	0.0143386	0.776591	0.840601
f__Desulfovibrionaceae		6	3		0.00522867	0.00447732	0.317011	0.568783		2	0.00256983	0.00278876	0.143839	0.651147
f__Enterobacteriaceae		4			0.0280999	0.0308888	0.929052	0.937013		4	0.00899663	0.0314704	0.090337	0.494542
f__Enterococcaceae		2	1		0.00174573	0.000956879	0.245478	0.512592		1	0.000123058	0.000155156	0.7113	0.840601
f__Erysipelotrichaceae		9	2	1	0.00392104	0.00499673	0.671132	0.82198	3	2	0.00257108	0.00548208	0.642808	0.806593
f__Fusobacteriaceae		6	3		0.0259123	0.01652	0.66943	0.82198		4	0.00750917	0.0111033	0.0518951	0.321573
f__Helicobacteraceae		2			0.00170799	0.00185525	0.675124	0.825151		1	0.00109499	0.00250704	0.378062	0.771775
f__Lachnospiraceae		178	19	29	0.107773	0.100578	0.263046	0.512592	48	21	0.135125	0.128565	0.537709	0.771775
f__Lactobacillaceae		10	3	1	0.00823093	0.00992897	0.285628	0.54753		2	0.00813344	0.00801095	0.762218	0.840601
f__Oxalobacteraceae		1	1		0.000158421	9.0714e-05	0.00794422	0.377205			0.000129361	8.90779e-05	0.241661	0.771775
f__p-2534-18B5		1			0.00877616	0.010605	0.100686	0.377205			0.00764072	0.00408394	0.449539	0.771775
f__Pasteurellaceae		4	1	1	0.000489203	0.000439813	0.14409	0.452252		2	0.000171439	0.000984851	0.0710012	0.396059
f__Peptococcaceae		2			0.000504002	0.00065304	0.669255	0.82198			0.000312753	0.00036185	0.986913	0.986913
f__Peptostreptococcaceae		2			0.000656818	0.000833097	0.832016	0.884627	2		0.00165001	0.00119458	0.357114	0.771775
f__Porphyromonadaceae		20	4	2	0.0218501	0.0144359	0.38034	0.642268		10	0.00583383	0.0120802	0.056282	0.321573
f__Prevotellaceae		126	29	14	0.0863707	0.074614	0.79193	0.843531	65	6	0.2322	0.154409	0.00181524	0.0169566
f__RF16		5	4		0.00440274	0.00197188	0.484397	0.768819	1	1	0.00305998	0.00490953	0.263899	0.771775
f__Rikenellaceae		2	2		0.00170633	0.000356919	0.728269	0.843531			0.000136083	0.00017558	0.981427	0.983097
f__Ruminococcaceae		368	28	44	0.320091	0.339765	0.118898	0.377205	54	65	0.301605	0.307612	0.609158	0.771775
f__S24-7		34	5	3	0.0199835	0.0202249	0.48533	0.768819	5	7	0.022395	0.0261532	0.593496	0.771775
f__Spirochaetaceae		27	6	6	0.0165085	0.0147555	0.908034	0.920222	6	6	0.0165254	0.0162051	0.776577	0.840601
f__Streptococcaceae		2		2	0.00107885	0.00228353	0.693165	0.843531		2	0.000161697	0.00153462	0.734769	0.840601
f__Succinivibrionaceae		10	2	3	0.00539094	0.00761454	0.943133	0.943133	2	4	0.00593244	0.0164802	0.894948	0.898766
f__Turicibacteraceae		1			0.00027523	0.000165112	0.304757	0.551845			0.000119778	9.3763e-05	0.962174	0.965455
f__Veillonellaceae		7	1		0.0013798	0.000588117	0.710929	0.843531	2	2	0.0034105	0.00375802	0.312091	0.771775
Clostridiales unknown family		155	8	19	0.000356279	0.000368066			38	23	0.000337334	0.000438949
Bacteroidales unknown family		39	3	6	1.41404e-05	1.07985e-05			2	5	1.71263e-05	1.02009e-05
others unknown		7	2	2	6.78513e-06	1.00861e-05			3	1	6.44399e-06	1.46232e-05
